# Supplementary material for: Cytotoxic Effects of Combinative ZnPcS4 Photosensitizer Photodynamic Therapy (PDT) and Cannabidiol (CBD) on a Cervical Cancer Cell Line
Source: Int J Mol Sci. 2023 Mar 24;24(7):6151. doi: 10.3390/ijms24076151 (PMC10094677; doi:10.3390/ijms24076151)
Supplement: Supplementary file 1 [file ijms-24-06151-s001.zip]

Archive with 1 entries (1 files):
- ijms-2168337-supplementary.pdf
